# Supplementary material for: Characterizing Protease Specificity: How Many Substrates Do We Need?
Source: PLoS One. 2015 Nov 11;10(11):e0142658. doi: 10.1371/journal.pone.0142658 (PMC4641643; doi:10.1371/journal.pone.0142658)
Supplement: S1 File — Excel sheet including macros to calculate naïve and corrected cleavage entropies. (XLSM) [file pone.0142658.s004.xlsm]

## Sheet: Substrates
S4'	S3'	S2'	S1'	S1	S2	S3	S4

## Sheet: Matrix
		S4'	S3'	S2'	S1'	S1	S2	S3	S4
A	Gly
	Pro
	Ala
	Val
	Leu
	Ile
	Met
	Phe
	Tyr
	Trp
	Ser
	Thr
	Cys
	Asn
	Gln
	Asp
	Glu
	Lys
	Arg
	His

## Sheet: Data
	Natural Occurences of AA
Gly*	0.072	G
Pro*	0.051	P
Ala*	0.083	A
Val*	0.066	V
Leu*	0.09	L
Ile*	0.052	I
Met*	0.024	M
Phe*	0.039	F
Tyr*	0.032	Y
Trp*	0.013	W
Ser*	0.069	S
Thr*	0.058	T
Cys*	0.017	C
Asn*	0.044	N
Gln*	0.04	Q
Asp*	0.053	D
Glu*	0.062	E
Lys*	0.057	K
Arg*	0.057	R
His*	0.022	H
				S4'	S3'	S2'	S1'	S1	S2	S3	S4	Sum

## Sheet: Example
		2	4	5	0	4	0	5	8
		5	0	14	0	0	1	0	1
		7	5	2	0	3	3	3	0
		0	0	0	0	1	5	2	4									Ala	Leu	Pro	Arg	Thr	Met	Phe	Ile
		5	1	3	1	1	2	10	2									Ala	Leu	Pro	Arg	Thr	Val	Phe	Ile
		1	2	2	0	2	2	1	3									Ala	Leu	Pro	Arg	Thr	Met	Phe	Ile
		0	1	1	0	0	0	0	0									Ala	Glu	Phe	Arg	ACC	-	-	-
		2	0	0	0	1	4	0	2									Ala	Gly	Phe	Lys	ACC	-	-	-
		0	1	0	0	0	0	1	0									Ala	Leu	Phe	Lys	ACC	-	-	-
		0	0	0	0	0	0	0	0									Ala	Phe	Gly	Arg	ACC	-	-	-
		0	3	0	0	9	2	1	1									Ala	Phe	Gly	Lys	ACC	-	-	-
		0	1	2	0	2	2	1	1									Ala	Phe	Phe	Arg	ACC	-	-	-
		0	0	0	0	0	1	0	0									Ala	Phe	Phe	Lys	ACC	-	-	-
		1	0	1	0	0	1	2	0									Phe	Phe	Gly	Arg	ACC	-	-	-
		1	0	0	0	2	1	0	2									Phe	Phe	Phe	Arg	ACC	-	-	-
		0	1	0	0	0	0	0	0									Phe	Phe	Phe	Lys	ACC	-	-	-
		0	0	0	0	0	0	1	0									Lys	Arg	Gly	Arg	Lys	Gln	Cys	Lys
		3	5	0	2	0	3	1	3									Ala	Thr	Glu	Arg	Thr	Thr	Ser	Ile
		0	4	0	26	1	0	0	0									Ser	Glu	Pro	Arg	Ile	Ser	Tyr	Gly
		0	1	0	1	2	1	0	1									Ala	Ala	Asp	Arg	Gly	Leu	Thr	Thr
																		Ala	Glu	Phe	Arg	His	Asp	Ser	Gly
																		Ala	Phe	Trp	Lys	Thr	Asp	Ala	Ser
																		Ile	Glu	Gly	Arg	NAN	-	-	-
																		MeS	DLe	Gly	Arg	NAN	-	-	-
																		-	DLe	Gly	Arg	NAN	-	-	-
																		Ser	Ser	Trp	Arg	Leu	Thr	Ser	Ser
																		Trp	Tyr	Leu	Arg	Ser	Asn	Asn	Gly
																		Leu	Ser	Pro	Arg	Thr	Phe	His	Pro
																		Leu	Gly	Ile	Arg	Ser	Phe	Arg	Asn
																		Pro	Gln	Gly	Arg	Ile	Val	Gly	Gly
																		Pro	Gln	Gly	Arg	Ile	Val	Gly	Gly
																		Pro	Gln	Gly	Arg	Ile	Val	Gly	Gly
																		Gln	Ser	Pro	Arg	Ser	Phe	Gln	Lys
																		Ile	Gln	Ile	Arg	Ser	Val	Ala	Lys
																		Ile	Glu	Pro	Arg	Ser	Phe	Ser	Gln
																		Arg	Val	Pro	Lys	Ser	Phe	Pro	Phe
																		Pro	Gln	Leu	Arg	Met	Lys	Asn	Asn
																		Glu	Lys	Gly	Arg	Gln	Ser	Thr	Arg
																		Glu	Lys	Gly	Arg	Leu	Ser	Ser	Thr
																		Glu	Ala	Gly	Arg	Leu	Ser	Lys	Arg
																		Gly	Lys	Gly	Arg	Ser	Tyr	Lys	Gly
																		Leu	Asp	Pro	Arg	Ser	Phe	Leu	Leu
																		Ile	Glu	Gly	Arg	NAN	-	-	-
																		Ile	GPA	Gly	Arg	NAN	-	-	-
																		-	MCH	Gly	Arg	NAN	-	-	-
																		Ile	Glu	Gly	Arg	Ile	Val	Glu	Gly
																		Ile	Glu	Gly	Arg	Thr	Ser	Glu	Asp
																		Ile	Asp	Gly	Arg	Ile	Val	Glu	Gly
																		Phe	Asn	Pro	Arg	Thr	Phe	Gly	Ser
																		Phe	Asn	Glu	Lys	Thr	Phe	Gly	Leu
																		Ile	Asp	Gly	Arg	Ile	Val	Glu	Gly
																		Phe	Asp	Glu	Arg	Thr	Phe	Gly	Leu
																		Ile	Asp	Gly	Arg	Ile	Val	Glu	Gly
																		Ile	Glu	Gly	Arg	Thr	Ala	Thr	Ser
																		Leu	Glu	Gly	Arg	Cys	Ala	Met	Asp
																		Leu	Glu	Gly	Arg	Cys	Ala	Met	Asp
																		Met	Gly	Gly	Arg	Val	Val	His	Gly
																		Ile	Ala	Gly	Arg	Thr	Ile	Phe	Gln
																		Tyr	Asp	Gly	Arg	Val	Val	His	Gly
																		Leu	Ser	Gly	Arg	Ser	Glu	Gly	Ala
																		Arg	Val	Gly	Arg	Asn	Val	Thr	Ile
																		Thr	Ala	Ala	Arg	Gln	Ser	Thr	Asn

## Sheet: Results
	Naive Entropy
		S4'	S3'	S2'	S1'	S1	S2	S3	S4	Sum
	Value	0	0	0	0	0.720082	0.73081	0.859402	0.779208	3.0895
	Error	0	0	0	0	0.0359629	0.0435453	0.0280355	0.0320262	0.0707191
	Corrected Entropy
		S4'	S3'	S2'	S1'	S1	S2	S3	S4	Sum
	Value	0	0	0	0	0.780522	0.792931	0.937814	0.84432	3.35559
	Error	0	0	0	0	0.0560794	0.0679031	0.0437176	0.0499407	0.110277
